# Supplementary material for: Xanthomonas bacteriophages: a review of their biology and biocontrol applications in agriculture
Source: BMC Microbiol. 2021 Oct 25;21:291. doi: 10.1186/s12866-021-02351-7 (PMC8543423; doi:10.1186/s12866-021-02351-7)
Supplement: Supplementary file 1 — Additional file 1 : Table S1 Taxonomic classification, genomic properties and host bacteria of Xanthomonas phages. Description of data: Xanthomonas phages of order Caudovirales and Tubulavirales, their morphological and genomic properties and host bacteria. [file 12866_2021_2351_MOESM1_ESM.xlsx]

## Sheet: Sheet1
Additional file 1. Taxonomic classification, genomic properties and host bacteria of Xanthomonas phages
Xanthomonas phage/s	Order	Family	Capsid structure	Capsid symmetry	Phage structure	Genome type	Genome length (nts)	ORF	GC, %	Accession number	Host	References
CP2	Caudovirales	Podoviridae	Non-enveloped	Icosahedral	non-contractile tail (S)	Linear dsDNA	42963	40	66.7	AB720064	X. axonopodispv. citri	29
f20-Xaj	Caudovirales	Podoviridae	Non-enveloped	Icosahedral	non-contractile tail (S)	Linear dsDNA	43851	53	59.8	KU595432	X. arboricola pv. juglandis	30
f30-Xaj	Caudovirales	Podoviridae	Non-enveloped	Icosahedral	non-contractile tail (S)	Linear dsDNA	44262	51	59.9	KU595433	X. arboricola pv. juglandis	30
Xaj24	Caudovirales	Podoviridae	Non-enveloped	Icosahedral	non-contractile tail (S)	Linear dsDNA	44862	53	58.2	KU197013	X. arboricola pv. juglandis	31
Phage River Rider	Caudovirales	Podoviridae	Non-enveloped	Icosahedral	non-contractile tail (S)	Linear dsDNA	76335	90	49.4	MG983743	X. fragariae	32
Phage Sopo	Caudovirales	Podoviridae	Non-enveloped	Icosahedral	non-contractile tail (S)	Linear dsDNA	43861	57	n/a	LR743529	X. albilineans	33
Phage Tenjo	Caudovirales	Podoviridae	Non-enveloped	Icosahedral	non-contractile tail (S)	Linear dsDNA	43850	57	n/a	LR743531	X. albilineans	34
Phage Tabio	Caudovirales	Podoviridae	Non-enveloped	Icosahedral	non-contractile tail (S)	Linear dsDNA	43458	56	n/a	LR743528	X. albilineans	35
Phage PPDBI	Caudovirales	Podoviridae	Non-enveloped	Icosahedral	non-contractile tail (S)	Linear dsDNA	39980	69	n/a	MT210154	X. campestris pv. campestris	36
Phage PBR31	Caudovirales	Podoviridae	Non-enveloped	Icosahedral	non-contractile tail (S)	Linear dsDNA	39980	69	n/a	MT119766	X. campestris pv. campestris	37
Phage Olaya	Caudovirales	Podoviridae	Non-enveloped	Icosahedral	non-contractile tail (S)	Linear dsDNA	43722	59	66.6	MW802488	X. albilineans CFBP2523	38
Phage Bolivar	Caudovirales	Podoviridae	Non-enveloped	Icosahedral	non-contractile tail (S)	Linear dsDNA	43782	58	66.6	MW822535	X. albilineans CFBP2523	39
Phage Usaquen	Caudovirales	Podoviridae	Non-enveloped	Icosahedral	non-contractile tail (S)	Linear dsDNA	43741	58	66.6	MW822536	X. albilineans CFBP2523	40
Phage Alcala	Caudovirales	Podoviridae	Non-enveloped	Icosahedral	non-contractile tail (S)	Linear dsDNA	43741	58	66.6	MW822537	X. albilineans CFBP2523	41
Phage Fontebon	Caudovirales	Podoviridae	Non-enveloped	Icosahedral	non-contractile tail (S)	Linear dsDNA	43824	58	66.6	MW822538	X. albilineans CFBP2523	42
Phage Soumapaz	Caudovirales	Podoviridae	Non-enveloped	Icosahedral	non-contractile tail (S)	Linear dsDNA	43818	59	66.6	MW822539	X. albilineans CFBP2523	43
P1, P2, P3, P4, P5, P6, P7, P8, P9, P10, P11, P12, P14, P17, P18, P20	Caudovirales	Podoviridae	Non-enveloped	Icosahedral	non-contractile tail (S)	Linear dsDNA	n/a	n/a	n/a	n/a	X. arboricola pv. juglandis	44
P13, P15, P16, P19, P21, P22, P23, P24, P25, P26	Caudovirales	Podoviridae	Non-enveloped	Icosahedral	non-contractile tail (L)	Linear dsDNA	n/a	n/a	n/a	n/a	X. arboricola pv. juglandis	44
Xaj2	Caudovirales	Siphoviridae	Non-enveloped	Icosahedral	non-contractile tail (L)	Linear dsDNA	49241	80	47.4	KU197014	X. arboricola pv. juglandis	31
Phage f29-Xaj	Caudovirales	Siphoviridae	Non-enveloped	Icosahedral	non-contractile tail (L)	Linear dsDNA	41865	61	49.8	KU595434	X. arboricola pv. juglandis	30
Xp15	Caudovirales	Siphoviridae	Non-enveloped	Icosahedral	non-contractile tail (L)	Linear dsDNA	55770	84	51.9	AY986977	X. campestris pv. pelargonii	45
CP1	Caudovirales	Siphoviridae	Non-enveloped	Icosahedral	non-contractile tail (L)	Linear dsDNA	43870	48	53.3	AB720063	X. axonopodis pv. citri	29
OP1	Caudovirales	Siphoviridae	Non-enveloped	Icosahedral	non-contractile tail (L)	Linear dsDNA	43785	59	51.1	AP008979	X. oryzae pv. oryzae	46
ϕL7	Caudovirales	Siphoviridae	Non-enveloped	Icosahedral	non-contractile tail (L)	Linear dsDNA	44080	59	56	EU717894	X. campestris pv. campestris	47
Xop411	Caudovirales	Siphoviridae	Non-enveloped	Icosahedral	non-contractile tail (L)	Linear dsDNA	44520	58	52	DQ777876	X. oryzae pv. oryzae	48
Xp10	Caudovirales	Siphoviridae	Non-enveloped	Icosahedral	non-contractile tail (L)	Linear dsDNA	44373	59	52	AY299121	X. oryzae pv. oryzae	49
Xp12	Caudovirales	Siphoviridae	Non-enveloped	Icosahedral	non-contractile tail (L)	Linear dsDNA	n/a	n/a	n/a	n/a	X. oryzae pv. oryzae	50
Phage Samson	Caudovirales	Siphoviridae	Non-enveloped	Icosahedral	non-contractile tail (L)	Linear dsDNA	43314	58	54.47	MN062187	X. oryzae pv. oryzae	51
Xoo-sp2	Caudovirales	Siphoviridae	Non-enveloped	Icosahedral	non-contractile tail (L)	Linear dsDNA	60370	79	66.5	KX241618	X. oryzae pv. oryzae	52
Phage Suba	Caudovirales	Siphoviridae	Non-enveloped	Icosahedral	non-contractile tail (L)	Linear dsDNA	45510	60	n/a	LR743530	X. albilineans	53
Phage Bosa	Caudovirales	Siphoviridae	Non-enveloped	Icosahedral	non-contractile tail (L)	Linear dsDNA	63828	80	n/a	LR743532	X. albilineans	54
P8L, P27L, P30L, P59L, P73L	Caudovirales	Siphoviridae	Non-enveloped	Icosahedral	non-contractile tail (L)	Linear dsDNA	n/a	n/a	n/a	n/a	X. oryzae pv. oryzae	22
φXOF4	Caudovirales	Siphoviridae	Non-enveloped	Icosahedral	non-contractile tail (L)	Linear dsDNA	n/a	n/a	n/a	n/a	X. oryzae pv. oryzae	23
Xcc9SH3	Caudovirales	Siphoviridae	Non-enveloped	Icosahedral	non-contractile tail (L)	Linear dsDNA	n/a	n/a	n/a	n/a	X. campestris pv. campestris	55
Pg125	Caudovirales	Siphoviridae	Non-enveloped	Icosahedral	non-contractile tail (L)	Linear dsDNA	n/a	n/a	n/a	n/a	X. campestris pv. campestris	56
XcuP1	Caudovirales	Siphoviridae	Non-enveloped	Icosahedral	non-contractile tail (L)	Linear dsDNA	n/a	n/a	n/a	n/a	X. campestris pv. cucurbitae	57
XcuP3	Caudovirales	Siphoviridae	Non-enveloped	Icosahedral	non-contractile tail (L)	Linear dsDNA	n/a	n/a	n/a	n/a	X. campestris pv. cucurbitae	57
XholP1	Caudovirales	Siphoviridae	Non-enveloped	Icosahedral	non-contractile tail (L)	Linear dsDNA	n/a	n/a	n/a	n/a	X. campestris pv. holcicola	57
XmaP1	Caudovirales	Siphoviridae	Non-enveloped	Icosahedral	non-contractile tail (L)	Linear dsDNA	n/a	n/a	n/a	n/a	X. campestris pv. malvacearum	57
XveP1	Caudovirales	Siphoviridae	Non-enveloped	Icosahedral	non-contractile tail (L)	Linear dsDNA	n/a	n/a	n/a	n/a	X. campestris pv. vesicatoria	57
X. phaseoli phage	Caudovirales	Siphoviridae	Non-enveloped	Icosahedral	non-contractile tail (L)	Linear dsDNA	n/a	n/a	n/a	n/a	X. phaseoli	58
20a, 22a ,ØPS, ØRS, ØSL	Caudovirales	Siphoviridae	Non-enveloped	Icosahedral	non-contractile tail (L)	Linear dsDNA	n/a	n/a	n/a	n/a	X. phaseoli	59
DB1	Caudovirales	Siphoviridae	Non-enveloped	Icosahedral	non-contractile tail (L)	Linear dsDNA	n/a	n/a	n/a	n/a	X. campestris pv. campestris	60
FoX4	Caudovirales	Siphoviridae	Non-enveloped	Icosahedral	non-contractile tail (L)	Linear dsDNA	60418	89	61.8	MT161385	X. campestris pv. campestris GBBC 1412	61
T7-like podophage Pagan	Caudovirales	Autographiviridae	Non-enveloped	Icosahedral	short tail	Linear dsDNA	44448	59	62.3	MK903278	Xanthomonas sp., rice isolate ATCC PTA-13101	62
ϕXc10	Caudovirales	Autographiviridae	Non-enveloped	Icosahedral	short tail	Linear dsDNA	44597	54	62.4	MF375456	X. citri pv. glycines, X. campestris pv. campestris, X. campestris pv. citri	63
Phage Xaa_vB_ϕ31	Caudovirales	Autographiviridae	Non-enveloped	Icosahedral	short tail	Linear dsDNA	42825	58	60.4	MT951568	X. euvesicatoria pv. allii XaaBL11	64
Xoo-sp15	Caudovirales	Herelleviridae	Non-enveloped	Icosahedral	contractile tail (L)	Linear dsDNA	157091	229	39.9	MN364664	X. oryzae pv. oryzae	65
OP2	Caudovirales	Myoviridae	Non-enveloped	Icosahedral	contractile tail (L)	Linear dsDNA	46646	62	60.9	AP008986	X. oryzae pv. oryzae	66
Phage vB_XveM_DIBBI	Caudovirales	Myoviridae	Non-enveloped	Icosahedral	contractile tail (L)	Linear dsDNA	49981	81	52.4	JN022534	X. vesicatoria	67
Kϕ1	Caudovirales	Myoviridae	Non-enveloped	Icosahedral	contractile tail (L)	Linear dsDNA	46077	66	62.9	KY210139	X. euvesicatoria	68
Kϕ15	Caudovirales	Myoviridae	Non-enveloped	Icosahedral	contractile tail (L)	Linear dsDNA	n/a	n/a	n/a	n/a	X. euvesicatoria	69
XPP1	Caudovirales	Myoviridae	Non-enveloped	Icosahedral	contractile tail (L)	Linear dsDNA	46195	73	62.4	MG944227	X. oryzae pv. oryzae	70
XPP2	Caudovirales	Myoviridae	Non-enveloped	Icosahedral	contractile tail (L)	Linear dsDNA	46480	72	61	MG944228	X. oryzae pv. oryzae	70
XPP3	Caudovirales	Myoviridae	Non-enveloped	Icosahedral	contractile tail (L)	Linear dsDNA	49612	78	610	MG944229	X. oryzae pv. oryzae	70
XPP4	Caudovirales	Myoviridae	Non-enveloped	Icosahedral	contractile tail (L)	Linear dsDNA	47397	73	61.2	MG944230	X. oryzae pv. oryzae	70
XPP6	Caudovirales	Myoviridae	Non-enveloped	Icosahedral	contractile tail (L)	Linear dsDNA	46281	72	61	MG944231	X. oryzae pv. oryzae	70
XPP8	Caudovirales	Myoviridae	Non-enveloped	Icosahedral	contractile tail (L)	Linear dsDNA	46278	74	61	MG944232	X. oryzae pv. oryzae	70
XPP9	Caudovirales	Myoviridae	Non-enveloped	Icosahedral	contractile tail (L)	Linear dsDNA	48669	80	61	MG944233	X. oryzae pv. oryzae	70
XPV1	Caudovirales	Myoviridae	Non-enveloped	Icosahedral	contractile tail (L)	Linear dsDNA	46503	77	61.1	MG944234	X. oryzae pv. oryzae	70
XPV2	Caudovirales	Myoviridae	Non-enveloped	Icosahedral	contractile tail (L)	Linear dsDNA	45969	74	61.2	MG944235	X. oryzae pv. oryzae	70
XPV3	Caudovirales	Myoviridae	Non-enveloped	Icosahedral	contractile tail (L)	Linear dsDNA	47046	76	61.2	MG944236	X. oryzae pv. oryzae	70
Phage Carpasina	Caudovirales	Myoviridae	Non-enveloped	Icosahedral	contractile tail (L)	Linear dsDNA	61939	86	52.4	MH059633	X. campestris	71
XC1	Caudovirales	Myoviridae	Non-enveloped	Icosahedral	contractile tail (L)	Linear dsDNA	61830	81	52.5	MH191395	X. campestris pv. campestris	72
XacN1	Caudovirales	Myoviridae	Non-enveloped	Icosahedral	contractile tail (L)	Linear dsDNA	384670	592	50.4	AP018399	X. citri	73
Xoo-sp13	Caudovirales	Myoviridae	Non-enveloped	Icosahedral	contractile tail (L)	Linear dsDNA	309023	401	40.9	MN047793	X. oryzae pv. oryzae	74
Xoo-sp14	Caudovirales	Myoviridae	Non-enveloped	Icosahedral	contractile tail (L)	Linear dsDNA	232104	251	58	MT939492	X. oryzae pv. oryzae	75
ϕXaf18	Caudovirales	Myoviridae	Non-enveloped	Icosahedral	contractile tail (L)	Linear dsDNA	47407	67	63	MN461279	X. vesicatoria	76
FoX1	Caudovirales	Myoviridae	Non-enveloped	Icosahedral	contractile tail (L)	Linear dsDNA	44763	80	59.4	MT161381	X. campestris pv. campestris GBBC 1419	77
FoX2	Caudovirales	Myoviridae	Non-enveloped	Icosahedral	contractile tail (L)	Linear dsDNA	44086	81	59.5	MT161382	X. campestris pv. campestris GBBC 1419	78
FoX3	Caudovirales	Myoviridae	Non-enveloped	Icosahedral	contractile tail (L)	Linear dsDNA	44153	78	59.3	MT161383	X. campestris pv. campestris GBBC 1419	79
FoX5	Caudovirales	Myoviridae	Non-enveloped	Icosahedral	contractile tail (L)	Linear dsDNA	43872	80	59.5	MT161384	X. campestris pv. campestris GBBC 1419	80
FoX6	Caudovirales	Myoviridae	Non-enveloped	Icosahedral	contractile tail (L)	Linear dsDNA	61077	99	52.2	MT161386	X. campestris pv. campestris GBBC 1412	81
FoX7	Caudovirales	Myoviridae	Non-enveloped	Icosahedral	contractile tail (L)	Linear dsDNA	61010	99	52.3	MT161387	X. campestris pv. campestris GBBC 1412	82
P4L, P4M, P6M, P6M1, P14M, P14M1, P18M, P23M1,P33M, P37L, P37M, P37M1, P41M, P43M, P45M, P47M, P50M, P53M, P54M, P57M, P58M, P60M, P61M, P62M, P66M, P68M, P70M, P71L, P72M	Caudovirales	Myoviridae	Non-enveloped	Icosahedral	contractile tail (L)	Linear dsDNA	n/a	n/a	n/a	n/a	X. oryzae pv. oryzae	22
X1, X2, X3, X4, X5	Caudovirales	Myoviridae	Non-enveloped	Icosahedral	contractile tail (L)	Linear dsDNA	n/a	n/a	n/a	n/a	X. oryzae pv. oryzae	83
XcaP1	Caudovirales	Myoviridae	Non-enveloped	Icosahedral	contractile tail (L)	Linear dsDNA	n/a	n/a	n/a	n/a	X. campestris pv. campestris	57
Xccϕ1	Caudovirales	Myoviridae	Non-enveloped	Icosahedral	contractile tail (L)	Linear dsDNA	n/a	n/a	n/a	n/a	X. campestris pv. campestris	84
XTP1	Caudovirales	Myoviridae	Non-enveloped	Icosahedral	contractile tail (L)	Linear dsDNA	n/a	n/a	n/a	n/a	X. campestris pv. campestris	85
XP5	Caudovirales	Myoviridae	Non-enveloped	Icosahedral	contractile tail (L)	Linear dsDNA	n/a	n/a	n/a	n/a	X. pruni	86
XprP1	Caudovirales	Myoviridae	Non-enveloped	Icosahedral	contractile tail (L)	Linear dsDNA	n/a	n/a	n/a	n/a	X. campestri pv. pruni	57
BP60C1, BP60C2, BP60C3,Bp10, Bp20,Bp22	Caudovirales	Myoviridae	Non-enveloped	Icosahedral	contractile tail (L)	Linear dsDNA	n/a	n/a	n/a	n/a	X. campestri pv. juglandis	87
XacF1	Tubulavirales	Inoviridae	Non-enveloped	Helical	Long filamentous	Circular ssDNA	7325	13	57.8	AB910602	X. axonopodis pv.citri	20
Xf109	Tubulavirales	Inoviridae	Non-enveloped	Helical	Long filamentous	Circular ssDNA	7190	12	59.6	KX181651	X. oryzae pv. oryzae	88
Cf1c	Tubulavirales	Inoviridae	Non-enveloped	Helical	Long filamentous	Circular ssDNA	7308	9	58.1	M57538	X. campestris pv. citri	89
XaF13	Tubulavirales	Inoviridae	Non-enveloped	Helical	Long filamentous	Circular ssDNA	7045	14	60.3	MN335248	X. vesicatoria	90
ϕXv2	Tubulavirales	Inoviridae	Non-enveloped	Helical	Long filamentous	Circular ssDNA	6564	12	59.6	MH206183	X. campestris pv. vesicatora	91
ϕLf2	Tubulavirales	Inoviridae	Non-enveloped	Helical	Long filamentous	Circular ssDNA	6372	11	60.2	MH218848	X. campestris pv. campestris	92
Cf2	Tubulavirales	Inoviridae	Non-enveloped	Helical	Long filamentous	Circular ssDNA	6454	12	n/a	MK512531	X. citri pv. citri	93
ϕLf UK variant	Tubulavirales	Inoviridae	Non-enveloped	Helical	Long filamentous	Circular ssDNA	6062	10	59.9	MH206184	X. campestris pv. campestris	94
Xf409	Tubulavirales	Inoviridae	Non-enveloped	Helical	Long filamentous	Circular ssDNA	8280	14	59.7	KY853667	X. oryzae pv. oryzicola	95
ϕLF	Tubulavirales	Inoviridae	Non-enveloped	Helical	Long filamentous	Circular ssDNA	6009	n/a	59.9	MN263053	X. campestris pv. campestris	96
Cf	Tubulavirales	Inoviridae	Non-enveloped	Helical	Long filamentous	Circular ssDNA	n/a	n/a	n/a	n/a	X. citri	97
Cf16	Tubulavirales	Inoviridae	Non-enveloped	Helical	Long filamentous	Circular ssDNA	n/a	n/a	n/a	n/a	X. campestris pv. citri	98
Xf	Tubulavirales	Inoviridae	Non-enveloped	Helical	Long filamentous	Circular ssDNA	n/a	n/a	n/a	n/a	X. oryzae pv. oryzae	99
ØXo	Tubulavirales	Inoviridae	Non-enveloped	Helical	Long filamentous	Circular ssDNA	n/a	n/a	n/a	n/a	X. oryzae pv. oryzae	100
ØXv	Tubulavirales	Inoviridae	Non-enveloped	Helical	Long filamentous	Circular ssDNA	n/a	n/a	n/a	n/a	X. campestris pv. vesicatoria	100
ØLf	Tubulavirales	Inoviridae	Non-enveloped	Helical	Long filamentous	Circular ssDNA	n/a	n/a	n/a	n/a	X. campestris pv. campestris	101
Cflt	Tubulavirales	Inoviridae	Non-enveloped	Helical	Long filamentous	Circular ssDNA	n/a	n/a	n/a	n/a	X. campestris pv. citri	102
S, short; L, long; nts, nucleotide/s; ORF, open reading frame; n/a, not available in NCBI database; GC, guanine-cytosine content; %, percentage; X, Xanthomonas; pv, pathovar; sp, species.
